# Supplementary material for: Par complex cluster formation mediated by phase separation
Source: Nat Commun. 2020 May 8;11:2266. doi: 10.1038/s41467-020-16135-6 (PMC7211019; doi:10.1038/s41467-020-16135-6)
Supplement: Supplementary file 13 — Source Data [file 41467_2020_16135_MOESM13_ESM.xlsx]

## Sheet: Figure 2a
Figure 2a
						P value
	GFP-Par3 Δ4N12	13.9	14.6	13.2	14.1	0.08708
	GFP-Par3N	14.7	14.3	15.5	14.5

## Sheet: Figure 2f
Figure 2f
		Par6b																									Par3N
	X	A:Y1	A:Y2	A:Y3	A:Y4	A:Y5	A:Y6	A:Y7	A:Y8	A:Y9	A:Y10	A:Y11	A:Y12	A:Y13	A:Y14	A:Y15	A:Y16	A:Y17	A:Y18	A:Y19	A:Y20	A:Y21	A:Y22	A:Y23	A:Y24	A:Y25	B:Y1	B:Y2	B:Y3	B:Y4	B:Y5	B:Y6	B:Y7	B:Y8	B:Y9	B:Y10	B:Y11	B:Y12	B:Y13	B:Y14	B:Y15	B:Y16	B:Y17	B:Y18	B:Y19	B:Y20
	-6.655	100	100	100	100	100	100	100	100	100	100	100	100	100	100	100	100	100	100	100	100	100	100	100	100	100	100	100	100	100	100	100	100	100	100	100	100	100	100	100	100	100	100	100	100	100
	0	0	0	0	0	0	0	0	0	0	0	0	0	0	0	0	0	0	0	0	0	0	0	0	0	0	0	0	0	0	0	0	0	0	0	0	0	0	0	0	0	0	0	0	0	0
	1.318	9.60248	12.8147	12.3111	12.3822	10.3495	12.2178	5.94796	12.6613	15.35	18.9875	11.776	3.14033	6.5802	11.0446	11.1556	17.5679	10.6916	14.6584	14.997	9.84624	9.78337	10.2674	18.4601	11.1912	9.99334	25.4055	11.8657	17.5323	16.6115	7.55174	6.77857	14.8035	8.77578	11.6663	4.82253	13.0065	5.7898	3.52888	3.98348	10.8163	32.25	4.38865	5.32835	4.39739	9.15035
	2.635	21.0683	22.8318	12.1738	23.0084	14.6809	22.6181	15.9453	17.6102	19.0369	18.5068	18.9636	10.3287	17.041	17.1164	22.6525	29.2945	18.7299	26.1422	18.7247	15.3369	21.9427	25.6307	20.0261	20.0481	30.9127	13.2757	19.0403	14.9971	21.8607	20.4587	4.99677	14.683	21.9833	20.7161	5.33089	22.2923	13.5157	4.99798	15.1903	14.0049	18.1279	10.1562	12.6431	9.20195	8.75027
	3.953	30.4224	29.7782	23.2143	25.1362	15.9245	20.2236	18.8662	22.1643	23.668	33.799	26.5362	16.6585	21.3435	22.3504	29.7825	35.9891	28.0753	32.9883	19.6221	18.003	26.2986	26.11	27.5952	29.0079	26.8354	32.7045	26.9738	26.3473	47.1461	10.6741	14.5836	9.27664	22.2905	26.0932	13.4509	27.4949	15.1936	17.6595	22.2898	18.1521	30.3354	24.0338	16.8731	8.61156	13.8223
	5.27	33.5279	28.0723	22.1154	28.8534	22.1857	25.2867	18.7732	25.9429	29.7648	33.5887	30.162	23.0618	24.6335	30.0326	36.2473	35.3123	28.3289	34.2029	24.2816	21.0783	32.355	27.1947	26.1004	36.2856	34.5636	37.2708	29.8252	46.8049	42.377	12.2716	16.8883	18.9749	21.135	39.6559	16.3362	31.1682	19.3792	21.1278	20.5902	23.2789	35.0337	31.6843	12.2459	18.9129	14.4289
	6.588	31.7267	38.103	20.862	38.3644	24.0154	32.8597	20.2868	29.51	33.9104	41.37	34.3013	27.7478	21.8074	30.8379	38.5842	44.8466	32.6992	42.0152	29.2346	26.1598	40.4379	36.781	28.2833	36.9379	38.561	49.2066	35.0912	43.1775	43.1452	18.244	14.022	20.8122	24.3382	40.6881	19.8534	36.9384	21.9791	22.7635	26.769	22.0285	45.8833	33.508	17.9481	23.0049	18.6879
	7.905	37.8633	37.2023	27.1291	43.1456	32.8068	33.4944	25.7037	26.1262	36.8419	38.6961	40.061	33.0962	29.8007	35.0598	46.8571	38.7994	37.2452	44.334	34.481	25.4075	40.7407	31.2563	28.5443	47.8201	41.6522	48.1841	38.2876	39.7452	62.3493	23.9441	25.9135	20.1647	34.1378	48.8978	22.3678	56.6924	22.5323	19.9616	22.0773	21.9243	48.9522	30.261	20.7993	28.0945	24.3536
	9.223	33.7764	39.8772	31.0268	48.2215	33.9075	35.9178	30.8949	32.3017	38.2087	38.8764	43.0611	31.894	33.9766	37.0294	47.6589	45.3322	35.7429	54.5756	32.0994	27.9021	50.5474	35.2169	34.7372	49.2276	39.4404	57.0169	46.1521	49.2622	48.7144	26.4855	30.0775	25.4807	38.16	45.033	9.59011	33.2493	21.6288	23.4602	34.8598	28.4057	49.2237	39.9723	28.3711	39.4748	21.282
	10.54	49.0808	41.5831	28.5714	49.0803	35.0368	35.5572	33.3245	31.7941	44.98	50.7135	43.8954	41.6339	40.0928	37.8564	53.0661	46.8329	39.1181	52.6708	31.4609	30.2646	47.4027	41.1453	38.2252	45.3828	38.1346	67.5952	51.878	56.907	44.0414	25.3419	27.2305	20.0291	33.2456	48.8858	18.8367	49.8502	23.7308	23.1119	35.09	34.1369	53.9221	35.5392	22.9026	30.3339	21.1529
	11.858	45.8261	44.1078	29.5501	53.6435	31.6346	38.3123	26.8455	32.8657	46.7695	49.5719	49.0133	40.7262	39.1016	35.3319	54.8913	52.9979	39.4498	52.0911	36.5864	28.0737	43.0701	47.8557	39.6014	60.2815	45.996	57.0522	45.5542	61.2559	62.0612	25.8502	27.4629	21.8664	41.5387	59.2198	25.9537	50.7646	29.0596	26.1258	43.6058	37.4297	58.8105	42.0629	31.4092	34.9348	33.4782
	13.175	50.0621	43.6848	35.989	51.2081	34.0934	44.7025	39.206	33.7963	44.6473	52.7264	56.4736	46.3199	38.975	41.7193	53.8678	60.1633	40.9131	56.784	37.6737	33.8943	46.1915	44.7276	35.5914	49.8798	41.1459	58.1276	50.0383	59.6373	64.8138	38.0128	25.1969	31.9261	38.2331	54.4789	31.6144	56.3141	26.22	26.7165	36.3293	43.265	54.7096	53.2421	28.114	34.4462	26.0443
	14.493	50.6087	45.6363	31.954	59.2066	33.6502	40.0866	36.5773	39.8026	47.5159	54.9196	60.1155	49.2149	37.3721	38.346	47.6247	53.6894	49.1269	62.5811	41.6084	33.3267	49.1731	59.0565	41.6182	61.0024	51.3791	66.0966	50.5902	66.6385	65.838	32.0767	41.2912	36.6548	39.9737	63.2527	22.1892	58.8523	32.4892	38.2573	34.7536	37.4088	61.9744	45.473	35.5223	41.8363	34.2396
	15.81	46.9814	46.305	39.6291	59.0399	35.8087	43.4042	40.0558	45.4565	48.7658	55.9411	54.9976	52.895	43.7625	39.6627	54.3795	57.456	46.7857	59.4893	42.5576	35.7421	44.9802	52.9011	40.4793	55.4411	48.0746	70.6982	51.947	66.3265	68.4946	46.4904	32.1498	31.5647	50.6362	60.9122	30.79	64.5751	28.8015	34.6375	37.0021	34.0743	60.5078	45.7843	29.2592	46.9055	36.4724
	17.128	47.9379	45.1996	34.4952	56.7455	36.4377	43.4187	46.3489	34.5858	53.6127	58.7953	57.34	48.7978	36.17	40.6094	57.6887	55.4403	57.4188	61.9186	47.5278	33.7359	47.7987	53.1029	38.4387	54.2396	47.5683	64.7391	50.8432	66.931	69.6789	40.046	36.275	30.0738	41.0706	72.1824	25.94	57.5753	28.3589	33.8348	44.1546	46.662	64.9889	48.6903	33.0685	50.7125	44.0224
	18.445	40.9192	48.5841	47.1497	59.1425	36.8094	41.053	44.4105	38.3081	53.7026	59.8768	63.7093	51.0304	43.7203	39.7171	60.1109	55.3667	53.7118	57.2257	43.1098	37.6295	60.191	56.332	37.11	60.3158	58.3611	68.2828	58.5237	65.2929	78.5768	36.8329	32.8276	40.9467	49.6855	63.8288	28.6467	61.895	32.0283	40.5745	42.3665	42.8274	56.2712	47.608	29.9836	52.2191	37.1951
	19.763	46.8199	47.9973	37.3283	60.7576	34.2649	53.7469	44.676	37.4903	52.8483	62.9413	61.8161	49.3621	42.476	42.3395	53.5437	60.693	51.7413	59.8758	43.7484	36.0853	51.5025	56.5086	48.7365	57.0202	53.6442	62.3061	62.9158	68.0816	67.8545	49.7761	40.1097	41.9106	52.1281	71.6663	32.3013	71.2912	36.177	38.8782	48.0496	33.595	69.2391	53.2421	38.724	63.579	43.2609
	21.08	43.7516	45.609	41.7067	61.6292	43.1277	48.9434	45.6187	39.6475	60.5818	56.1514	67.6721	46.9578	45.2599	41.284	54.4648	63.2973	53.6338	62.3603	42.5576	36.3888	53.4358	47.8809	46.5298	62.3069	51.992	74.5592	63.0768	80.4459	68.8147	54.8772	35.4035	32.8297	55.8139	72.1584	31.161	69.2101	39.0166	40.9229	43.5527	46.8496	66.2382	58.8317	44.7535	52.0969	41.1314
	22.398	48.5342	46.1685	39.9897	57.9632	44.6287	49.6502	47.265	43.1724	52.5246	62.2202	58.9122	46.6879	48.3813	35.9304	49.9104	55.867	57.8675	62.167	45.9574	36.0325	58.607	59.9395	48.3569	66.495	56.1226	78.5614	66.8941	69.5443	61.5171	53.4612	50.3357	35.3597	50.8556	64.3929	29.9382	72.1898	42.5384	38.8631	46.8457	51.5804	60.4807	59.6175	44.8002	50.3665	44.6548
	23.715	47.0683	42.8523	40.7452	66.2437	42.5559	53.6891	52.9209	48.6429	62.1915	64.5035	67.0945	49.9019	45.3443	41.5669	57.2452	61.7818	54.5313	63.5197	49.9439	38.2234	60.0513	55.0706	46.9332	63.989	54.2838	72.1439	65.5833	69.0567	73.8077	53.4068	51.7302	40.9769	56.1796	74.4269	34.4172	72.111	43.2022	53.0846	47.3414	46.8288	57.0995	58.1052	39.3784	55.965	38.3179
	25.033	54.4845	39.1266	41.9643	64.9619	42.27	48.7414	50.0398	48.7134	58.9812	63.6623	71.0252	56.3297	53.4641	45.8868	58.0128	62.1938	58.7845	57.8882	46.9411	34.2242	55.0431	53.4561	47.2417	63.0278	60.04	81.0473	71.1942	69.9538	78.3527	49.1044	48.0116	31.9562	58.8708	70.7061	42.4273	71.2124	42.0406	50.1161	54.5471	53.8937	64.1199	59.5137	39.2148	70.114	49.2106
	26.35	54.4721	42.784	45.9993	60.1936	47.745	53.4006	50	45.4988	60.0692	68.5594	67.8967	51.9136	51.587	43.6779	61.3049	62.9589	59.2918	61.2837	46.9238	38.3818	56.3242	57.4672	46.2451	66.9756	57.2951	69.8519	75.9083	72.9572	59.2766	60.2505	52.989	52.1661	66.769	74.823	31.9853	73.9082	39.7726	50.0555	52.5288	47.9125	65.9259	62.1973	36.4805	54.0309	53.5857
	27.668	51.1304	49.7168	42.5996	63.8467	35.3656	51.3235	52.1641	41.7906	59.2509	62.6408	71.8755	51.6438	46.8206	45.321	56.0512	57.1618	54.8824	61.6701	51.6352	45.8391	62.3573	55.6256	37.371	65.1905	52.978	75.6171	74.7815	64.6103	70.511	55.5125	55.6617	49.3047	63.9754	76.2873	42.2487	83.9666	37.8365	53.2664	57.3621	54.5398	47.5399	64.1396	38.2099	58.0415	48.4362
	28.985	55.8882	49.8669	45.7589	62.6418	39.7684	50.6744	56.957	45.8513	55.7619	66.3662	69.5331	65.1128	51.2285	45.4733	60.2303	62.7088	57.3407	63.4368	45.4914	40.3748	64.3606	60.1413	40.1234	66.907	54.8701	75.7228	66.3652	72.2746	74.4799	58.2537	56.7269	49.3349	63.3319	76.7554	37.3162	69.4151	35.5501	53.2664	54.8303	55.9778	57.7785	60.9519	41.1545	52.1987	57.8318
	30.303	56.4721	46.4551	49.2102	65.4746	41.8126	50.0829	59.9708	44.8361	62.1105	59.5463	75.1965	47.9637	50.5536	46.4853	57.0917	64.7833	64.6181	60.2347	55.4836	41.0216	64.2674	58.1231	45.0587	65.6711	53.0047	75.7581	78.9207	72.2746	80.5292	61.8117	67.4758	48.6572	57.7446	75.5071	43.3341	69.8881	45.839	48.2532	48.0673	54.0604	71.534	70.6632	32.9984	59.9348	57.0574
	31.62	54.087	51.1634	44.8317	66.2565	40.8548	50.9917	57.9262	44.3708	57.938	61.9799	74.2179	58.4397	49.3304	44.3634	58.7292	56.9411	63.1548	67.274	49.2709	42.6054	65.8514	55.0454	51.1805	68.4174	60.9727	81.8759	69.7915	69.4078	80.4652	68.0019	46.5784	48.4313	70.9668	78.3877	40.7511	75.2483	37.1543	53.2512	58.8315	55.0191	68.3565	64.9106	47.1839	54.8453	46.8875
	32.938	50.7081	45.8683	47.3558	62.9751	45.7437	57.8868	59.2007	43.6377	59.152	71.2633	73.8649	56.3297	52.6416	42.7639	58.3539	60.9137	61.0672	61.2837	51.0484	41.8267	65.0128	67.6589	45.4146	65.1562	65.2632	76.7631	77.0121	71.007	85.6503	64.4076	56.5139	48.1602	68.0123	75.183	42.4136	78.5117	41.1186	57.9766	62.1599	65.0017	60.0733	65.2664	42.2295	77.1783	58.8385
	34.255	55.6397	49.3756	50	72.0118	39.1251	46.8662	60.0372	45.668	62.1285	65.4349	72.7739	62.4632	53.4008	44.5484	48.6823	60.5606	67.9153	59.1304	49.1501	39.9921	66.9462	58.224	46.9095	66.907	58.7342	71.4386	70.0215	76.331	75.024	67.0217	66.6043	52.2715	64.4727	73.6587	48.2803	77.0929	39.6988	56.0228	62.9743	56.9156	62.9928	68.6617	53.3302	60.8306	60.0645
	35.573	54.646	53.8792	44.2308	64.4491	38.439	55.6942	60.1699	43.7363	62.5691	70.0315	76.0629	66.3641	48.7188	46.1589	59.1215	67.8437	68.7348	62.9952	46.6995	41.9059	61.379	66.1201	51.9872	64.3323	61.6389	73.8893	88.6709	72.3916	85.9063	59.7785	65.1517	48.612	65.5112	77.0074	40.3801	74.6019	50.2827	56.0531	64.8687	54.7273	58.6475	72.8427	36.5973	67.3453	56.7864
	36.89	54.5963	58.7786	44.9519	67.5896	42.7704	54.2229	62.6129	51.0821	60.8696	63.0314	81.261	61.58	53.8226	41.2296	56.0853	65.8427	63.8767	68.6266	55.0004	43.5953	64.4771	65.9183	53.8379	67.2159	64.437	79.2489	78.2999	70.0319	90.3553	74.3011	59.9225	53.8828	67.0031	71.5103	44.392	73.0096	45.212	60.6119	56.6716	57.9368	73.9782	72.0718	42.5567	62.5814	58.0899
	38.208	60.3354	58.1508	47.3901	72.0503	48.1881	58.031	61.8295	45.5552	65.3118	67.9585	74.266	69.6762	53.1477	45.9956	62.5842	63.621	71.3101	61.118	49.2018	45.4036	63.3124	57.0888	51.655	67.7652	62.7315	68.1594	79.2657	73.8153	80.6892	80.9452	55.468	46.8802	66.9738	74.907	39.4321	75.9578	35.0707	66.0188	65.6123	62.8135	70.8414	65.9484	36.9946	64.0472	58.5029
	39.525	55.7267	55.1621	48.0254	69.3841	40.8405	50.0685	63.2236	47.656	62.1915	78.2635	76.3838	70.1914	59.1796	43.2535	69.049	62.3409	68.247	69.372	52.895	43.7669	64.0578	58.6529	50.6347	73.0518	71.6056	81.5056	78.4608	73.8738	76.2083	59.5607	70.2066	42.7388	72.6196	78.2677	34.7607	77.6446	47.0006	61.0814	60.0708	58.8746	70.1218	73.8806	41.6219	64.0472	64.8914
	40.843	52.9192	50.6175	48.592	73.8576	41.4123	55.3192	58.7493	43.2006	65.9053	75.1389	74.5227	66.5358	62.5751	45.0598	61.3902	64.7686	66.8618	75.8868	49.9094	44.0837	67.1325	68.1887	50.4924	73.3265	63.7175	67.2955	73.4708	64.8443	76.8804	74.9909	52.3305	57.5573	71.7127	77.9916	42.7296	77.96	50.8728	63.232	61.6288	70.5453	73.7202	65.6815	46.6932	79.4788	60.5937
	42.16	58	51.7639	41.2946	66.2437	44.3571	57.5838	55.8019	46.4857	66.6427	64.0228	78.4373	69.1855	50.2373	43.4385	65.2111	70.4186	64.9107	71.1939	53.9995	44.8492	66.8064	63.6226	54.1701	70.3742	64.4637	70.0106	88.2569	71.397	79.825	59.0161	71.2137	52.3317	59.1049	73.5987	43.76	74.2236	43.0547	61.2026	63.594	65.9604	77.7803	63.7392	44.5431	71.2541	57.3801
	43.478	53.9503	45.2269	48.2315	66.3462	37.6671	53.6891	62.0287	47.1343	64.3856	66.1259	77.8919	75.0736	56.0793	46.05	66.1322	62.4586	69.8664	61.8081	48.4425	42.6582	66.5968	73.7639	44.9875	79.0937	78.0546	76.2165	75.5174	72.8401	89.7472	61.6483	62.7695	47.8892	69.431	79.6599	41.0121	86.0161	41.8009	68.0937	61.7881	63.2511	67.5146	67.0604	41.8088	81.3722	58.3222
	44.795	55.8012	51.1088	52.8331	69.7302	43.0991	51.886	65.1487	48.1354	70.4195	67.7482	72.1964	66.1678	56.6487	45.4189	59.1727	66.6078	70.5102	61.7805	45.9746	45.6543	63.918	67.6337	55.3328	75.7638	58.5743	87.5705	86.1643	77.4621	87.9868	66.0232	67.224	58.9579	68.8606	75.8672	46.8239	80.8608	45.8205	67.3061	63.0097	65.5644	64.9617	72.3535	43.0942	74.6743	63.6911
	46.113	53.205	52.3507	51.7857	73.3449	42.3129	53.8334	62.2809	48.8685	65.6265	67.0873	80.3144	62.6595	58.0407	41.0881	73.4328	62.2379	67.1544	71.0283	52.429	47.3042	71.6282	71.9475	50.5161	73.7384	69.98	68.3886	84.5087	77.4231	91.6676	55.1495	69.8967	57.8585	82.7117	78.4597	43.3616	72.3475	45.2305	69.3811	65.6654	74.7343	62.1509	67.1049	61.1124	77.7484	64.0654
	47.43	54.4845	48.5568	42.6683	70.0891	41.4838	55.6365	71.2294	46.3024	63.1986	71.5638	78.7261	64.1806	57.7876	44.864	63.4371	65.9751	68.5006	74.6446	53.5853	50.947	63.0328	72.7043	48.1196	85.3759	70.3531	81.7525	75.7014	83.3323	71.7273	63.7904	77.1207	54.4099	78.8796	79.1798	42.812	77.5185	56.5519	63.9742	60.6905	63.6263	68.9947	63.3538	57.7705	67.8949	61.6778
	48.748	62.559	49.2665	51.1504	75.5496	50.6468	58.5791	66.4631	48.3045	63.6123	66.2461	77.2982	66.6094	56.7542	48.8139	58.9339	71.9635	67.1739	73.5404	50.5825	48.6108	57.8849	79.0363	54.0515	72.9832	66.2758	77.5388	84.2097	78.2422	97.0127	59.0161	65.5778	55.2382	82.8434	78.6157	42.7708	73.3092	60.2581	59.5517	60.9914	67.3359	77.7939	62.9238	56.8824	82.9805	63.1103
	50.065	62.8696	54.9028	52.0261	73.8576	45.2434	61.017	64.9628	51.3923	65.8154	64.8641	81.4696	67.2718	58.821	45.0925	63.2495	64.8569	67.3105	72.3809	57.6063	52.5573	77.2187	78.7336	52.0109	88.0192	56.6822	71.7913	71.3782	81.8501	95.2203	65.9869	62.0917	58.3404	71.1277	80.8482	52.0449	76.9037	49.9877	69.2599	65.7539	55.8111	70.9093	73.7323	62.0939	79.6213	72.222
	51.383	55.7391	51.5865	54.2754	78.1388	43.8568	60.4111	64.8964	49.9401	63.5223	68.1689	81.6461	61.1629	48.9718	44.6246	61.7655	68.7266	65.2034	74.1477	50.0475	49.8383	68.6233	79.667	51.3703	78.5445	70.0067	75.1234	84.0487	80.2704	89.3311	66.5497	68.4442	52.0155	67.6905	82.5645	42.5647	79.5996	48.8629	68.6995	60.6728	74.3591	82.3021	70.1888	38.537	84.9145	61.1228
	52.7	60.3851	59.2289	57.864	71.0248	46.387	58.3772	63.7281	54.4942	67.398	72.5853	76.4319	69.5289	61.8792	46.4309	64.8188	61.7377	62.8622	76.6598	51.9113	50.7622	66.3173	75.9839	49.4958	79.4027	65.0233	66.555	80.4844	79.8609	76.0482	68.2742	74.5449	52.2112	69.9722	81.3523	51.564	77.9757	56.3307	71.8195	64.9041	63.6263	74.3584	76.3714	43.5616	74.5521	59.2127
	54.018	59.4286	56.2538	52.0948	66.2437	54.6923	56.877	65.4408	49.4184	67.5869	62.8812	80.1059	66.8302	58.6523	44.5593	65.1258	64.7686	62.9207	72.1325	54.0858	54.0355	66.4104	80.6761	56.6141	77.8235	57.5883	75.8992	85.8654	79.1393	86.0984	70.5434	65.0161	60.3735	74.3162	76.9474	47.8544	79.2843	52.8642	70.2141	71.0475	80.3612	78.337	72.561	67.1185	79.5399	63.4459
	55.335	60.7453	52.0914	48.1284	72.1784	41.8984	63.6567	64.5512	56.1579	66.9214	72.3749	77.7475	71.1727	60.5926	46.4309	64.8188	69.0944	60.599	75.4175	55.6217	55.7645	73.1889	68.113	65.3933	79.231	57.8015	73.8717	80.7604	75.5509	72.9116	71.8686	68.9477	57.2712	76.8027	82.2164	51.6739	77.6446	58.3036	67.9574	58.442	67.315	72.7289	73.2727	52.115	77.443	66.6079
	56.653	58.9689	51.723	54.0694	73.2167	43.8139	60.8871	60.6081	57.8357	64.3856	69.1903	83.1381	70.3386	59.7701	43.7758	61.2196	68.5353	58.5114	68.4334	48.0801	50.8018	62.4971	54.5913	54.9531	73.6011	73.924	80.1834	88.4179	82.3376	84.466	73.5931	70.0904	55.7351	74.2723	79.996	46.3568	81.4441	53.8599	67.9877	65.5946	83.8624	74.5078	89.7153	59.8972	81.1686	63.7557
	57.97	52.3851	52.1051	49.1243	64.1415	41.541	59.661	64.7504	57.4551	67.1283	74.1175	81.3894	71.7125	64.7053	40.8161	56.9552	67.9026	67.9348	72.5466	58.9352	49.9439	66.2707	73.2341	66.7695	89.1864	64.7035	73.9422	90.0506	77.5987	82.2575	63.4455	77.2369	54.7262	71.8736	82.4805	47.9093	81.8067	54.7634	69.7294	75.4382	81.6742	80.2924	81.3087	56.0178	94.4829	63.9879
	59.288	56.3354	55.6261	54.2067	76.4725	39.4682	60.7285	59.9708	57.0744	65.5996	72.5853	80.6032	65.2846	60.6348	45.0381	62.9595	69.1827	69.1055	74.3961	48.8912	49.4556	61.0995	64.6821	68.4067	72.9488	62.3051	76.7278	81.0133	73.1912	93.2359	64.099	72.337	60.7198	78.4555	82.7926	49.3794	78.2437	57.8795	69.7294	67.6129	86.4675	66.5233	80.4488	59.8271	77.952	60.5291
	60.605	56.646	51.3681	47.8022	71.6401	46.3298	56.1558	61.0595	58.2446	66.5797	78.5038	80.138	68.3759	63.2711	44.8858	66.5416	67.9614	60.3258	74.7826	54.5	53.2304	62.4039	59.0565	63.6612	72.5369	68.6742	84.3265	85.2215	75.0439	92.8198	71.1424	69.1801	58.8374	77.2268	81.9644	47.085	83.6355	63.7062	61.566	65.4352	74.9844	63.3866	76.3122	62.0939	81.3722	69.5375
	61.923	59.0062	47.042	53.0563	77.8184	48.2024	60.4111	63.9936	57.8357	64.9611	76.9716	79.047	68.1305	57.0284	45.3319	68.6226	74.5384	61.0477	80.8282	51.9803	52.9928	71.768	76.7659	63.0917	76.4847	72.6715	80.4302	90.6025	86.043	107.415	73.0122	74.5061	65.7196	70.3964	81.7123	48.4177	74.7911	55.7959	67.2607	68.2679	75.5679	73.4758	75.9118	57.5836	78.6645	72.6221
	63.24	55.0932	52.9103	49.1758	73.7422	45.8723	67.1331	61.4179	64.1805	61.7508	77.212	76.9453	68.5231	57.2182	43.1991	67.3945	72.758	65.7107	77.5983	57.1576	51.5145	73.911	68.3401	66.6034	76.4504	70.1932	76.0755	77.1041	92.2837	85.1382	80.1646	69.7418	60.765	74.7258	80.8242	47.8406	84.8967	57.8611	67.0941	70.1446	80.0278	68.1664	79.2033	70.1098	77.5041	61.5229
	64.558	62.9068	54.3569	47.0467	73.0885	45.7866	58.5936	64.9097	53.7187	64.4036	77.0617	81.8226	74.7547	59.5803	48.4113	63.5736	66.7108	72.5783	73.4576	58.9352	55.4214	63.4987	75.6811	63.59	78.7848	70.3531	82.1756	89.9816	81.5576	96.5326	70.3619	81.6914	63.7769	76.1591	82.5285	45.6561	87.0881	57.5292	73.2583	79.581	70.5662	72.4438	79.8853	64.3141	71.7834	72.0542
	65.875	54.0249	50.522	56.5762	70.5377	39.2109	67.7533	70.0876	56.4822	66.9574	66.907	87.3255	69.0383	56.0793	47.0185	65.8422	69.9478	66.6277	70.559	56.8297	57.0976	66.5502	74.4198	63.329	81.1878	69.2072	79.9013	97.4092	89.8654	88.7869	75.0817	76.5784	46.1874	80.3715	83.4047	57.788	79.1266	57.7873	73.7126	73.2782	70.7329	74.2905	82.569	49.8948	87.8868	69.0342
	67.193	56.646	51.7366	49.4162	68.9355	48.3454	60.2957	63.5024	60.1762	66.5797	79.7056	82.2557	71.2708	59.1374	49.3906	66.3028	73.3171	62.1598	76.3285	52.8259	53.27	65.7815	64.8335	68.4541	82.9386	70.0067	79.6016	87.82	82.7472	86.8665	74.8094	77.0045	67.5418	72.6049	82.8046	58.1177	77.8969	59.8709	68.0331	61.735	78.4439	67.922	84.7929	61.1124	76.649	72.3123
	68.51	57.4783	54.4388	50.9959	75.0497	42.8132	66.3541	68.8131	54.0007	63.0008	79.1648	88.6732	75.2944	57.7876	50.4026	68.9808	66.9168	65.7887	85.0242	53.8787	57.1768	67.0161	68.9707	65.5831	78.2355	80.0267	77.2567	89.3607	76.8966	101.366	82.579	78.9994	66.9545	73.7897	82.8886	43.4852	78.1176	60.8482	64.2013	68.3564	78.9232	72.9733	81.6645	43.6317	83.0619	57.6382
	69.828	57.5404	50.6585	48.0426	74.9215	45.0575	61.5074	65.786	59.1611	64.4126	68.4693	81.8546	79.9313	60.2341	42.6007	67.6674	71.8899	63.9547	89.9931	54.2756	57.058	65.9213	67.7094	69.4507	74.2533	68.8341	81.3822	82.853	79.1198	100.662	81.6895	78.9994	62.0752	73.4825	85.5051	51.8113	87.7187	67.1911	75.106	64.6385	77.2977	80.4418	83.2065	60.3178	76.2011	65.498
	71.145	57.8385	48.4886	51.1676	73.6012	53.7774	62.7479	65.6134	50.8988	65.3478	68.1388	84.3093	70.4612	60.5294	44.7008	71.7953	78.5404	63.7596	81.8495	55.1903	55.9229	70.4403	59.7881	66.9593	67.6622	76.056	84.256	73.6778	84.6584	92.1157	77.3508	73.286	53.6268	72.3855	79.2399	52.7593	84.7864	56.2385	67.912	65.7185	84.5085	78.5	90.6049	62.9119	87.6629	70.428
	72.463	63.8509	54.8345	49.7768	80.2153	41.5553	65.7627	71.5348	51.8999	66.2111	73.3664	80.507	68.4004	55.7208	47.4755	68.6226	72.5079	60.0917	86.2388	55.3283	58.0347	68.6466	71.5187	72.037	76.1758	80.9327	82.0169	83.7958	89.3974	102.262	86.0462	89.7676	73.3849	79.0698	80.4761	45.5599	83.7932	68.7769	73.2128	67.4358	78.3814	76.1237	86.2608	52.3721	78.6238	61.5616
	73.78	56.236	48.898	55.2198	77.9594	46.3012	66.5272	63.4094	55.1146	67.5509	72.1646	81.6621	73.1109	62.9337	45.321	66.3198	71.7722	68.0324	89.1097	49.012	58.6683	68.3671	67.331	73.4607	75.3175	70.2998	75.7228	88.004	82.1621	101.814	89.7858	76.0749	58.235	72.5172	84.0168	53.4326	88.7277	65.1629	68.2603	64.4969	80.3196	78.2012	80.9677	61.6499	90.1873	64.943
	75.098	60.3478	49.2938	55.1168	76.8955	47.5592	63.1662	64.7769	50.7156	65.9053	72.0144	82.4804	64.3278	55.5099	44.8966	68.162	71.7281	66.7642	76.2733	54.9141	55.7513	70.4403	67.7598	72.3455	76.1414	70.6196	77.1333	84.8996	74.9659	105.719	83.7045	87.9083	65.6142	71.9175	81.6403	53.0204	82.1536	55.4825	68.1997	62.5848	79.0274	76.8705	98.6706	58.5651	82.3697	66.1175
	76.415	55.2422	54.2204	57.4176	71.9349	47.4019	66.0512	69.4504	49.08	71.5615	75.9201	84.2451	78.7046	57.9353	46.0718	74.1151	74.5678	59.0577	85.9903	52.5326	60.3577	66.2707	79.8688	74.481	67.01	68.0346	79.4781	90.2346	84.2293	88.3388	79.7652	84.2673	67.7376	76.2323	82.6005	51.193	86.8359	56.5335	70.6987	68.0024	85.2588	80.7677	93.4071	70.5305	80.3949	64.6074
	77.733	58.3851	51.8867	54.2926	75.0497	52.691	69.1958	65.5603	53.2111	67.488	63.9627	80.5872	76.3003	57.5767	47.4755	65.6375	79.6292	62.589	84.3064	51.3245	53.7715	67.7848	75.5045	66.4136	68.6577	65.7428	81.0649	86.2563	84.5414	100.629	89.0233	90.6779	71.1711	71.8298	84.6409	53.5013	83.399	58.8937	66.6549	63.293	76.8809	70.5291	83.1768	59.8972	82.9194	66.4917
	79.05	59.0559	51.4637	50.704	79.2027	50.075	58.1753	60.9931	58.1741	67.7757	67.8083	78.8545	72.841	61.0355	50.2285	64.4094	75.5683	58.0236	79.3927	54.2584	57.0316	75.9842	81.1302	62.9731	79.128	73.8441	84.1855	84.9456	81.7136	91.2835	70.9609	89.8644	63.2197	74.2138	79.5159	45.8347	84.9125	60.6822	67.291	73.4199	74.6509	72.1586	78.0469	54.1949	80.2728	72.1445
	80.368	62.5093	51.0269	51.2878	67.2819	47.8736	69.0804	68.2289	51.2231	69.0167	71.8642	87.7908	70.5348	59.9388	46.5941	64.4947	78.1873	58.3748	86.294	52.429	57.8763	66.2008	71.8466	72.3455	76.6907	78.5077	82.4929	94.4427	80.0949	87.6667	82.6516	82.4661	73.671	78.7334	85.6971	49.6817	82.9103	62.5261	70.0474	70.2508	86.5717	80.4961	88.5885	62.3978	76.7508	76.4164
	81.685	61.2174	54.4251	53.3139	69.5123	51.0328	63.2816	67.2995	57.2718	66.0852	64.9542	82.1434	74.2149	61.3519	44.6028	66.5927	74.8621	66.1984	91.1525	57.9342	57.7311	65.3622	73.4359	62.0951	80.5012	72.9647	84.5557	86.2563	82.0646	95.0283	69.9988	85.2163	67.2707	68.846	83.5367	54.779	85.1175	64.1856	71.7892	69.1	81.445	79.3419	91.6279	57.7238	82.3086	74.1063
	83.003	61.1801	53.1696	56.1126	73.0116	50.5039	65.3877	63.4626	54.1981	69.3494	64.5336	82.0793	75.5397	60.9723	47.6823	74.7633	76.6277	55.2141	90.766	50.6687	52.9796	73.4684	81.7356	77.1622	83.9341	68.8341	76.9394	80.2545	81.9086	89.267	73.938	86.9787	69.0327	70.8205	76.5273	54.2844	81.6491	61.6595	70.7744	65.807	77.4436	85.9548	81.3235	60.8787	82.6547	74.2999
	84.32	61.6894	55.0256	46.8063	84.0479	42.1128	56.7184	63.8077	59.2316	61.8587	71.8942	81.999	68.8175	58.568	45.7998	74.1834	76.7748	61.4184	87.1774	58.2276	56.6225	70.976	78.6831	71.8709	79.9863	74.4037	76.7983	90.3265	82.4937	88.1148	82.6697	90.2711	62.7228	79.2453	83.4647	48.1704	77.7235	66.4167	73.1977	76.0047	86.0924	66.374	86.6314	64.3608	75.8551	77.9523
	85.638	61.6646	54.2613	52.524	77.4595	46.8301	70.22	64.8964	53.6482	67.7488	64.9542	82.5124	74.7792	60.1919	51.0337	73.2793	74.9356	62.8231	95.1277	55.4319	56.6356	76.3802	74.5711	76.9012	77.4459	70.2465	77.0804	90.9474	90.0215	91.2835	77.7502	86.7463	76.0353	76.8612	79.852	53.5287	83.5882	65.6239	66.8518	69.5072	74.1924	75.9607	93.2144	62.8885	86.6653	72.4801
	86.955	47.5279	53.9475	53.2624	74.3575	49.4604	65.5175	65.4939	60.4159	67.3801	69.3405	84.1008	70.6575	57.6822	54.1349	66.4392	79.3644	64.5596	89.3582	55.777	56.0681	73.3753	74.7225	70.4235	77.1026	75.6562	79.866	84.7616	88.0127	96.0525	83.5592	87.9664	77.9479	76.6272	81.8204	58.0627	79.5996	66.6564	65.8825	71.1891	84.9462	77.6988	92.0727	65.0152	92.5285	81.7466
	88.273	59.3913	56.0901	49.8455	75.87	49.6605	66.4551	63.2767	59.0201	63.2795	70.6625	82.8494	79.0971	53.907	49.3471	75.275	74.0381	66.4521	90.352	58.0205	55.5402	74.0508	69.9294	78.6333	71.8846	78.7475	81.488	80.3235	80.6215	100.79	70.2529	90.7553	65.9756	81.6148	82.9846	52.567	83.5251	64.4806	69.3962	70.2331	83.2581	85.2487	84.6447	59.4064	84.4259	72.1316
	89.59	63.0683	48.1747	59.5295	83.4327	52.8197	66.4551	63.1174	53.8033	67.8926	65.9757	83.7959	80.4711	60.7614	52.6333	68.9808	81.645	68.2665	95.3485	51.2555	53.5868	75.9376	71.2412	76.5453	62.6845	75.3364	74.8237	89.0158	95.0725	86.7065	69.6357	90.6197	70.9754	73.1022	79.6839	55.4248	81.5387	65.9742	73.2886	68.1971	71.4415	84.176	75.0222	81.3508	96.4577	75.384

## Sheet: Figure 3b
Figure 3b
	Par3N	Par3N + Par6b
	2.32	16.79
	2.27	13.27
	2.62	6.18
	1.93	8.63
	0.49	7.63
	2.67	13.74
	2.73	19.3
	3.37	15.79
	3.4	25.06
	2.73	11
	3.63	8.76
	3.97	13.5
	3.12	5.43
	2.66	3.23
	2.11	4.2
	4.01	5.11
	2.94	6.96
	2.31	4.61
	2.27	11.35
	2.15	3.58
	3.2	5.66
	3.22	11.4
	2.47	5.01
	3.1	7.3
	3.03	3.81
	2.65	3.82
	3.08	4.87
	2.79	9.43
	3.47	6.61
	2.31	3.55
	2.8	6.05
	1.96	8.15
	2.09	16.42
	2.68	4.3
	2.28	11.7
	2.71	4.61
	2.49	10.07
	2.88	5.8
	3.66	8.85
	2	4.35
	2.97	10.77
	3.09	7.24
	2.39	6.74
	3.07	7.97
	3.82	7.92
	2.91	7.95
	2.87	10.74
	3.13	1.96
	3.99	11.77
	2.57	2.49
	1.97	4.8
	2.45	4.24
	2.76	9.24
	2.4	5.12
	2.64	5.12
	2.47	4.1
	2.75	2.09
	3.3	3.23
	4.29	6.58
	2.25	4.67
	2.17	5.17
	2.36	10.76
	2.66	7.74
	2.59	5.28
	2.31	6.62
	3.86	4.46
	4.1	2.61
	4.82	5.94
	2.45	4.46
	2.32	6.62
	1.89	8.82
	2.93	8.46
	2.11	4.99
	0.6	9.8
	2.82	5.66
	2.08	4.27
	3.92	5.94
	3.15	6.07
	2.35	15.7
	3.86	3.39
	3.21	3.96
	2.4	6.87
	2.61	3.39
	3.04	3.07
	3.88	3.4
	3.32	4.77
	2.31	5.6
	2.4	4.83
	2.23	5.45
	1.79	3.33
	2.9	7.38
	2.11	7.12
	2.31	6.57
	2.33	19.04
	2.17	4.42
	2.18	6.41
	2.78	4.61
	2.93	5.21
	1.72	5.28
	1.44	6.17
	2.65	7.48
	2.28	8.68
	2.27	12.73
	1.47	4.5
	4.32	12.94
	2.87	5.57
	2.51	10.84
	1.55	3.17
	1.22	15.95
	1.56	4.53
	6.01	6.25
	2.54	3.06
	2.3	4.11
	3.04	7.63
	2.35	11.87
	2.57	7.38
	2.04	6.26
	1.18	4
	1.66	5.76
	2.61	5.99
	2.08	8.28
	2.84	6.22
	1.9	7.31
	4.47	5.88
	2.71	5.23
	2.56	9.81
	2.76	4.56
	3.12	3.43
	2.89	3.76
	2.06	5.08
	4.45	5.41
	2.46	15.82
	3.08	6.23
	2.79	6.61
	2.78	4.11
	2.2	4.4
	2.51	7.65
	1.4	4.48
	2.22	6.86
	1.83	3.3
	1.28	3.87
	3.77	4.1
	2.22	5.27
	1.9	4.91
	2.96	4.98
	2.51	4.74
	3.96	4.34
	3.2	5.39
	2.54	4.64
	2.36	5.78
	2.97	5.55
	2.41	3.86
	2.41	7.65
	3.42	12.49
	2.77	8.19
	2.16	5.29
	2.58	4.82
	2	3.78
	2.32	5.44
	2.49	5.02
	2.07	7.68
	2.6	7.01
	2.58	4.87
	2.76	8.36
	2.3	8.52
	2.12	5.17
	2.03	12.85
	1.64	5.76
	3.07	9.26
	2.71	5.22
	1.99	6.57
	3.24	9.67
	2.35	6.44
	2.43	14.19
	2.98	6.93
	3.02	8.56
	1.97	16.97
	2.74	11.51
	2.7	10.45
	2.5	11.94
	2.19	5.82
	3.64	5.64
	1.86	8.75
	3.27	7.21
	2.81	7.33
	1.94	8.26
	2.44	8.67
	2.68	11.67
	3.25	11.94
	2.32	5.13
	2.73	4.34
	2.99	3.76
	4.31	3.46
	3.12	3.98
	2.33	4.33
	5.71	6.59
	2.43	5.18
	2.63	5.86
	2.11	15.93
	3.72	6.74
	2.2	12.78
	2.49	7
	2.87	4.33
	3.24	7.68
	3.39	3.92
	2.84	4.61
	1.88	3.18
	1.67	4.95
	3.55	5.14
	5.21	3.88
	1.83	5.39
	2.15	4.04
	2.75	5.44
	2.98	3.4
	5.21	2.87
	2.78	2.96
	3.69	4.14
	3.4	3.87
	4.89	5.68
	1.96	4.37
	2.49	4.12
	2.97	4.66
	2.41	4.51
	2.31	5.22
	6.01	3.51
	2.24	4.49
	1.92	3.22
	3.53	4.02
	3.73	5.45
	4.33	4.12
	3.68	4.09
	2.99	4.55
	2.79	3.97
	2.26	3.32
	3.29	4.71
	2.4	7.55
	2.68	5.61
	3.94	3.51
	2.7	3.82
	3.38	4.57
	2.39	3.72
	2.07	4.7
	2.99	5
	3.28	5.51
	3.11	7.56
	2.74	12.41
	2.56	8.01
	2.25	6.07
	2.51	12.87
	3.66	6.78
P value	6.60315e-54

## Sheet: Figure 3c
Figure 3c
								X	Y1	Y2	Y3
								0.5	10.2	6.6	3.7
								1	7.7	6.3	6.2
								2.5	10.6	10.7	12
								5	42.1	41.9	43.5
								10	60.9	60.8	62.5
								25	60.9	60.8	62.3

## Sheet: Figure 3d
Figure 3d
									Par3N			Par6b
								X	A:Y1	A:Y2	A:Y2	B:Y1	B:Y2	B:Y3
								0.5	25	26.2	24.3	40	35.4	41.9
								1	38.6	37.9	41.6	63.7	65.3	62.6
								2.5	60.1	59.1	61	86	87	84
								5	70.4	70.7	70.5	89	90.6	89
								10	74.4	73.8	79.3	86.6	87.6	87.6
								25	76.3	75.4	75.7	73.1	73.1	72.6

## Sheet: Figure 3g
Figure 3g
		Par3 + Par6b																				Par3
	X	A:Y1	A:Y2	A:Y3	A:Y4	A:Y5	A:Y6	A:Y7	A:Y8	A:Y9	A:Y10	A:Y11	A:Y12	A:Y13	A:Y14	A:Y15	A:Y16	A:Y17	A:Y18	A:Y19	A:Y20	B:Y1	B:Y2	B:Y3	B:Y4	B:Y5	B:Y6	B:Y7	B:Y8	B:Y9	B:Y10	B:Y11	B:Y12	B:Y13	B:Y14	B:Y15	B:Y16	B:Y17	B:Y18	B:Y19	B:Y20
	-1.925	100	100	100	100	100	100	100	100	100	100	100	100	100	100	100	100	100	100	100	100	100	100	100	100	100	100	100	100	100	100	100	100	100	100	100	100	100	100	100	100
	0	0	0	0	0	0	0	0	0	0	0	0	0	0	0	0	0	0	0	0	0	0	0	0	0	0	0	0	0	0	0	0	0	0	0	0	0	0	0	0	0
	1.901	10.4374	10.7716	9.27291	8.48271	8.8164	8.32713	8.47327	7.76438	8.25876	9.45216	10.7707	10.6683	10.4913	9.18685	6.74024	6.39313	6.86903	6.99773	7.95915	6.76903	6.77214	5.48858	8.14322	8.33288	8.38778	6.55866	8.71733	11.1444	12.5162	10.2752	8.99971	8.94855	8.97648	11.5088	18.5095	8.62069	5.66939	8.53399	11.3708	6.32955
	4.896	14.8902	14.4266	14.7043	15.0583	14.9069	12.6868	14.5838	13.3702	13.2432	12.8653	16.7582	16.6846	17.063	15.4463	11.3002	10.7337	11.4644	11.7572	14.7864	9.8471	8.77519	6.82327	10.9063	10.7855	11.4233	8.54103	10.8246	13.9638	14.2926	12.1853	9.86406	11.5791	11.4135	14.5139	22.5778	10.7064	6.94895	11.0578	13.6598	7.77183
	7.896	17.3871	17.0487	17.001	19.0813	18.7096	15.604	18.6823	16.6581	16.2534	15.9116	20.6832	20.8532	21.2421	18.5583	14.0961	13.7669	14.9353	14.1808	19.0773	11.4333	11.4453	8.60252	14.6857	14.1136	14.4725	11.6277	13.5506	16.5439	16.0122	14.7321	12.9228	14.1927	13.9804	16.9349	28.5191	13.9333	8.04911	14.9509	18.9265	10.1839
	10.896	18.6409	19.5085	19.127	22.3854	21.6866	17.6825	22.5231	19.7958	18.6386	17.5605	23.1519	23.6874	24.4686	20.5671	16.016	16.587	17.5814	16.9669	22.6822	14.1282	12.9478	10.0555	16.5805	14.7522	19.5191	11.4107	14.3071	17.1741	17.2037	15.32	13.8492	15.4878	15.4	18.989	28.5438	15.2713	8.74076	15.6589	19.9846	10.8267
	13.897	20.4362	21.0935	20.2321	24.8853	24.0169	19.6103	25.3161	21.8443	20.42	19.4979	26.2152	26.1414	27.0766	23.2424	17.9295	19.0764	19.7492	18.7637	25.8226	15.6679	14.3109	10.2457	17.5265	15.8627	16.8859	12.6073	15.6169	18.9115	17.4904	15.46	15.2381	15.9304	15.7649	20.1922	31.9004	16.1149	9.11252	16.6543	21.3979	11.2408
	16.897	21.6078	22.4038	22.0009	27.3227	25.4807	20.5273	28.649	23.7576	22.0615	21.3361	29.0845	28.9457	27.9285	24.7969	19.5539	20.9906	21.5456	19.9331	27.7433	16.8477	16.4905	11.1546	20.6068	18.8315	18.1302	14.4904	17.0634	20.9792	19.3671	16.6146	16.0861	18.0611	17.8648	22.6798	33.794	17.3594	9.71772	18.8717	25.4169	13.6513
	19.896	23.1596	23.6762	23.5129	30.0154	27.4223	22.8239	31.3738	25.0588	23.7256	22.4788	30.5681	31.5813	30.2686	25.9074	20.9768	22.576	23.0771	21.8033	30.9746	18.3334	16.6778	12.4538	20.3627	19.0913	19.0971	14.8424	17.5	21.6612	19.1969	16.8702	16.5338	18.8843	18.5947	23.4554	36.0016	18.8819	10.0635	19.6991	25.5657	14.9033
	22.896	24.1217	24.6249	24.2068	31.1054	29.6588	23.6665	33.8094	26.6304	25.7431	23.5262	32.8346	33.0957	31.7997	27.9487	21.8962	23.6987	25.1431	22.873	32.7874	19.687	17.535	12.5139	21.4187	19.6866	20.108	15.5843	18.3313	22.5027	19.3191	17.9401	18.0239	20.3389	20.1132	24.1396	37.6334	18.9778	11.3064	21.3038	27.0893	15.5444
	25.897	24.3124	25.0934	25.4908	32.5744	30.735	25.0798	35.4224	28.9118	26.8409	24.3967	34.1067	35.3326	33.2914	29.3823	23.0854	25.6623	26.3902	23.5833	34.4315	20.589	19.6448	14.4085	24.2789	21.6618	22.704	16.2963	19.8174	25.012	20.9675	19.7329	20.3229	21.3385	21.1353	26.9983	38.9469	20.7979	12.1623	21.6933	29.3663	17.2442
	28.897	25.3992	25.9185	25.89	34.8841	32.7193	25.9993	36.4789	29.733	28.2211	25.451	36.2645	37.5226	34.4381	30.7032	24.5244	27.1855	27.6914	25.0027	35.2287	22.0358	21.1482	13.8526	25.7428	22.5591	23.9571	16.5224	19.9925	24.9665	21.6105	20.8419	20.1301	22.4867	22.4141	27.426	39.771	21.184	12.065	21.6864	28.3178	17.2889
	31.897	25.5857	27.7057	26.9023	36.1289	33.8629	27.0625	39.2371	31.2794	30.3062	26.5142	37.4449	38.9394	35.254	32.2606	25.6392	29.632	29.0726	25.2365	36.5474	23.19	23.0237	14.862	25.9731	24.6036	25.597	19.196	21.6165	26.9405	22.1663	21.7326	21.8375	22.4898	22.4574	28.4089	43.1606	21.0955	12.7912	23.6303	29.112	18.7912
	34.897	26.128	28.1707	27.6291	38.3069	34.4946	27.8501	41.744	31.9251	31.6944	26.8766	38.2551	40.1515	36.3302	32.639	26.3856	31.4184	30.3915	25.4372	38.464	24.107	22.9485	15.2562	27.8207	24.9348	25.8187	18.9179	22.2445	27.7035	23.1076	22.8318	22.728	23.2093	23.0574	29.5628	42.6395	22.0203	13.578	25.6089	32.212	19.8929
	37.897	27.0008	28.9693	28.0079	39.6067	36.3942	28.8842	43.6133	32.7712	32.4468	27.8566	39.8368	41.9733	37.1655	34.2339	26.6684	32.5697	31.8864	26.4424	39.9016	25.0377	24.4221	18.0942	29.2337	27.1644	27.442	20.4756	22.5644	28.2831	23.6081	23.6232	23.6577	25.2224	25.295	31.5604	41.1998	24.197	14.4361	25.5812	33.9804	20.2574
	40.897	27.866	29.5179	29.0775	40.1814	36.2059	29.451	44.7116	33.8192	32.9973	28.1901	40.8304	43.9101	38.2976	34.7895	27.1108	34.3004	32.274	27.0996	41.4591	26.292	24.6094	19.6546	29.5795	28.6548	28.0934	20.6499	23.1236	29.4523	23.8568	23.988	23.8718	25.3803	25.1481	31.6865	41.7016	24.1035	14.5031	25.8114	34.645	21.543
	43.897	28.5639	30.4774	29.1216	40.6656	37.6098	29.5339	46.5785	34.3933	34.5477	29.5642	41.965	45.8661	38.5758	36.3163	27.4739	35.6551	33.7625	27.3803	43.0145	26.8941	25.8151	20.9469	29.8865	28.5855	30.165	21.813	22.6742	30.0357	23.9761	24.4439	23.2051	26.1694	26.1733	32.6506	43.6336	24.7282	14.0881	27.2188	35.6168	22.4704
	46.898	29.6628	30.4597	30.3789	42.2994	39.2963	30.5829	49.6148	35.7852	35.0601	30.4541	42.2978	45.9817	38.9692	37.0822	28.0653	36.9897	34.9029	28.6837	44.2974	27.8365	26.8433	21.3954	31.8618	29.9363	30.5644	23.8069	25.6371	31.315	25.9358	25.8736	24.3963	27.1118	27.0207	33.6914	47.5867	24.866	14.0276	27.1287	37.9898	22.6591
	49.9	29.9051	31.0526	29.9135	43.6397	40.1342	31.1349	50.4241	37.0385	35.5347	30.9452	43.2632	46.9913	40.1766	37.5108	29.8447	38.3993	35.7748	28.9627	44.7738	28.614	25.9997	21.8331	32.5886	29.9568	32.4504	22.8861	26.6551	32.5323	25.7409	25.8655	25.5465	27.166	27.0825	34.3727	47.03	23.9289	15.2726	26.2425	36.97	24.2677
	52.898	30.3019	31.1668	31.1677	44.6691	40.3351	31.6965	51.9122	37.8503	37.0754	31.4709	44.0382	48.9749	40.5438	37.7524	29.7233	40.0727	36.4736	29.0514	45.7111	28.7392	26.9854	22.3713	32.8207	32.5901	33.0911	23.9246	26.7205	32.9436	26.1235	26.7383	25.3015	26.7853	26.7764	34.6409	48.9607	24.7504	15.6875	27.88	36.8333	24.7546
	55.897	31.1102	32.4201	31.466	45.1468	41.2023	32.4498	52.7296	38.1442	38.3239	30.8585	43.5502	49.0584	41.2997	38.8267	30.7596	40.8001	37.4333	29.7763	47.5618	29.4953	27.3927	24.8918	35.6421	33.7017	34.058	24.07	27.8436	33.3586	26.8262	27.0819	26.5008	27.6859	27.681	36.3762	47.717	24.8906	15.9253	27.0681	37.7594	25.7515
	58.898	31.7361	32.826	31.7392	45.9018	42.0125	32.3832	54.4051	39.1398	38.4927	31.5238	43.57	50.6884	43.1484	39.389	30.9796	41.5815	38.3808	30.14	48.5017	30.8705	27.8923	25.915	37.5822	34.1325	35.3355	23.6707	27.7584	34.0065	26.8553	27.8782	27.9876	27.8422	27.7212	36.914	47.6676	27.2296	15.56	28.2228	40.238	27.2857
	61.9	32.2573	33.2167	31.6131	47.6563	42.4087	33.0678	54.4299	40.7751	39.1727	32.1842	43.4621	51.8412	43.8718	39.1738	31.6487	42.3521	39.2482	30.516	49.2719	30.9596	29.6057	26.9668	38.8546	35.6889	36.1208	27.0112	29.3286	35.153	27.7704	27.1991	27.553	29.4159	29.3108	38.2462	47.3989	27.4878	16.5197	29.1679	41.0586	27.2402
	64.898	33.6109	33.7039	32.6402	47.8771	42.8509	33.8146	56.2817	41.1895	40.3975	32.9051	44.4832	52.1069	43.9595	39.332	32.3227	43.819	39.908	31.1869	50.71	32.1044	28.1494	26.1496	39.5093	36.5071	38.5254	26.9997	29.5025	35.9477	27.4329	27.5688	28.834	29.7238	29.5814	39.7611	45.4971	26.8238	17.1508	30.0161	39.7317	28.1204
	67.9	34.0756	34.8139	31.9642	48.6001	43.5315	34.5711	57.6571	42.1034	41.2916	32.2235	44.4401	53.5868	44.393	40.1022	32.8823	45.4181	40.1139	32.3502	51.5611	32.918	28.8789	30.4602	41.1581	37.6035	39.3663	28.1189	30.0127	37.3713	27.654	27.7463	30.0497	31.5048	31.4324	40.0771	46.4582	28.6069	17.5636	30.9491	43.0093	29.5355
	70.898	34.5444	33.8106	32.4234	49.29	44.9066	34.1569	59.2249	42.7694	43.0709	33.3248	43.2766	54.4994	45.8806	40.0543	34.114	46.404	41.3959	32.5127	52.7402	33.7319	29.3994	32.2218	41.2367	39.2465	39.8244	29.1678	30.7202	37.3396	28.4222	29.4594	30.8601	31.3099	31.304	41.0107	46.9039	28.7742	17.9095	30.8245	43.4508	30.2374
	73.9	35.1413	35.2809	33.5761	49.9069	45.658	34.861	59.7495	43.4449	42.9925	34.1885	42.8253	54.3077	45.8316	40.5148	34.1824	47.3441	41.6031	32.9722	52.6219	34.3354	31.2874	35.1169	43.1334	39.4121	41.1878	31.666	31.1977	38.5177	29.4421	31.0324	30.7849	32.6731	32.6246	40.773	48.9305	28.7471	17.689	33.8676	45.807	31.4023
	76.898	35.3742	35.6839	34.0159	51.0825	45.7041	35.1819	61.7124	44.7897	44.3724	34.9673	42.2118	55.0138	46.3169	41.4297	35.0211	48.543	42.76	32.6484	53.2571	35.0036	31.3255	34.0562	43.9814	40.3007	41.8246	32.6479	31.472	39.7983	29.6414	30.4657	32.5578	31.7509	31.8097	42.1008	48.8564	30.8968	19.2344	34.2415	47.5658	31.9915
	79.9	35.2657	36.2803	34.2819	51.6994	46.725	36.0407	62.607	44.7046	44.5314	34.6873	42.9586	56.3584	46.7145	42.0785	35.2773	48.9182	43.5496	33.6584	54.7362	35.2647	31.3499	33.3918	44.281	41.1536	43.0035	32.0675	32.2426	39.2352	29.9905	31.4818	32.2195	32.687	32.7066	44.2594	49.6476	28.8455	34.6756	33.5197	44.5521	32.0651
	82.899	35.6847	36.7325	34.6427	51.7845	46.4924	36.5849	64.5047	45.8147	44.8182	34.4285	44.1835	56.4007	47.1321	41.8829	35.6812	50.1684	43.7162	32.7868	54.5961	35.7818	32.1337	35.2115	45.5229	42.0292	43.9021	32.5083	33.6377	41.1093	30.9682	31.8173	33.3421	32.3002	32.3679	45.5438	53.3032	29.8441	35.7131	36.5836	47.2035	33.0756
	85.901	36.5254	36.1602	35.2516	52.9431	47.3659	36.7357	64.6663	46.8036	45.1427	33.5072	43.8288	57.4052	47.2495	42.4758	35.9931	51.1805	44.9646	32.507	54.8707	36.6119	34.3486	35.7054	46.2692	43.1223	44.994	34.2034	34.0486	41.1017	31.0861	31.1317	34.8747	31.511	31.5499	46.0439	53.2401	29.5489	36.5106	38.2991	45.7063	33.7592
	88.898	35.8309	36.7826	35.7313	53.4883	47.9492	37.3828	65.13	47.3551	46.3718	33.7633	45.7644	58.6601	47.7989	43.2938	36.2502	51.7592	44.7859	31.2611	54.5598	37.1555	34.4128	39.5093	47.6877	45.642	45.0956	34.9857	34.6487	41.3269	31.7989	31.6349	34.5348	34.0286	34.1091	46.1468	52.0526	30.9484	38.8147	36.1059	47.2587	35.5572
	91.901	37.0244	36.5445	36.2229	55.0019	48.2435	37.5776	66.6138	48.6838	46.4812	35.402	46.153	59.8451	48.3112	44.7882	36.4299	52.5335	45.9929	31.2616	54.9309	38.0223	34.9785	39.395	49.3837	46.181	45.1776	34.9868	35.1647	42.4063	31.3988	32.3514	35.1933	32.2275	32.2535	48.4025	50.809	32.8865	39.4631	38.4462	48.1297	35.7979
	94.899	37.1197	37.3347	36.2946	55.3514	48.4991	37.6805	67.5546	48.6536	47.5326	35.1661	45.9393	60.3674	48.7647	45.8864	36.9439	53.3087	46.4653	32.0312	54.6657	38.1844	35.0682	40.632	50.5266	47.3272	45.8408	36.068	36.6532	42.2962	31.62	33.8463	36.2537	33.6294	33.7271	47.5863	53.6857	32.3356	38.6245	38.074	47.5874	36.2496
	97.901	37.6379	38.6579	36.6457	56.1124	49.2402	37.949	67.7165	49.0123	48.1601	35.9282	45.744	60.7408	49.5641	46.2611	37.1923	54.1147	46.634	32.9911	55.5594	39.239	36.2475	41.6858	51.4745	47.4289	47.2423	36.9346	37.0583	42.8049	33.3513	33.7649	37.2896	32.8062	32.8766	49.4114	51.2889	32.5471	42.5301	38.5155	50.3275	36.1353
	100.899	38.4892	38.0733	36.7082	57.1919	49.3225	38.9753	70.0067	49.5875	48.4051	35.9022	45.7969	61.8902	48.7681	46.4922	37.276	55.1777	47.2391	33.0649	55.7197	39.8396	38.4569	45.2601	51.136	47.8564	47.4171	37.2392	36.8003	43.7932	34.0147	34.1052	36.4629	33.8352	33.8756	50.9481	51.4768	32.3405	42.4891	37.5617	47.2299	36.4215
	103.901	39.3216	38.8921	36.7513	57.4638	49.588	39.7713	70.2084	49.8196	48.4246	37.7762	47.4392	62.3409	49.6883	47.3611	37.9418	55.2497	47.4477	34.4004	56.5812	40.3337	41.1117	44.648	51.9378	49.1368	48.0618	39.2043	37.2579	45.9342	34.9007	35.2532	38.4677	32.9718	33.022	50.6915	51.5714	33.5285	42.956	36.6408	48.6191	37.5608
	106.899	39.6091	38.2672	37.0988	57.8298	49.9036	39.2316	71.2553	50.9855	48.6771	36.9893	46.5493	62.8936	50.1281	47.9363	38.5873	56.1426	48.2882	35.1486	57.5767	40.739	41.8512	45.2423	53.5903	48.6509	48.052	39.1801	38.8573	45.6521	35.1189	35.2548	40.0657	33.371	33.3359	53.6256	54.0299	32.1905	43.6281	38.5968	49.7685	37.839
	109.901	39.9159	38.8394	37.7221	58.0411	50.9706	39.3817	71.6169	51.1851	49.4331	38.0091	45.4937	61.6522	49.8271	47.924	39.2261	56.5778	48.249	36.0513	57.285	40.8968	43.1283	47.5923	55.9761	49.9172	48.7621	38.2073	38.0821	46.9504	35.7824	35.7417	39.886	32.178	32.0555	53.9474	53.6844	32.8324	45.9733	37.0977	51.5224	37.6863
	112.9	40.5595	38.9059	38.4893	59.1171	51.1289	39.5325	72.5015	50.8947	50.301	39.3318	46.2016	63.144	51.6219	48.4587	38.9927	56.9866	48.2961	36.557	58.1776	41.1784	46.3677	47.3528	56.592	51.5883	50.3999	38.1542	39.5449	46.5239	34.988	35.6375	40.5673	33.4808	33.5802	55.9755	54.5948	34.9033	45.9646	41.4253	50.0612	38.1284
	115.901	41.8212	38.9383	38.1059	58.8702	51.5181	39.5202	73.4567	51.621	51.7251	38.865	45.1312	64.2258	51.1414	49.0511	40.0424	57.2194	49.5321	37.2678	60.0252	41.9286	44.8788	49.829	59.381	53.1599	50.3433	38.1704	39.7107	46.8618	35.7038	36.5657	42.3401	33.9977	34.1354	55.7566	52.6039	32.9209	47.5814	41.8148	51.6928	39.7961
	118.9	42.596	39.5278	38.5611	60.2436	51.251	40.1434	74.2155	51.908	51.6827	38.3498	44.713	64.4931	51.9201	49.5147	39.9576	57.7586	49.508	36.539	60.3423	42.1537	45.7287	52.5102	59.4503	53.135	51.2536	38.5893	40.2933	48.0285	36.2392	37.375	42.3467	33.7393	33.8725	56.3176	51.2944	33.0439	47.7046	40.8541	56.6403	40.3886
	121.9	42.0337	39.6129	37.496	59.6784	51.308	40.2107	74.6668	52.9059	50.9997	40.637	44.5917	64.3764	52.3985	49.9721	40.5046	58.1768	49.6274	38.2729	61.2988	43.0928	46.2003	52.5052	63.4036	53.714	51.4548	38.625	40.3365	48.9687	35.7664	38.0476	43.6701	34.2731	34.2683	58.3949	53.0125	34.045	46.9719	42.3116	56.9355	41.6294
	124.9	42.7825	39.6223	39.1418	60.2737	52.0128	40.1732	75.2125	53.5399	52.8924	42.3988	43.1024	66.219	53.9993	49.7164	40.2606	59.717	50.3214	38.6547	61.482	43.9832	49.4569	51.8862	63.5608	55.291	51.8591	40.7055	40.5641	49.1243	36.8488	38.7461	43.2306	34.8859	35.2255	59.1256	53.9545	33.2235	52.2457	42.6925	55.7766	41.7916
	127.901	43.2773	39.5116	38.7815	62.1112	52.5754	40.5019	74.7013	53.4107	52.8171	43.4218	44.4556	66.1626	53.9289	49.8237	40.6884	59.7324	50.1765	39.195	61.4732	44.3875	49.5891	56.1239	64.8998	55.0366	53.1952	42.3728	41.3054	49.2053	36.8749	38.3358	43.7143	36.2275	36.3018	58.4181	51.6756	31.9716	51.5778	41.9671	54.7208	42.803
	130.9	43.4322	40.1955	38.9076	63.3304	52.4786	40.564	74.2537	54.6885	52.6552	43.4395	43.6856	66.2568	52.7422	51.2868	40.9174	59.9261	51.4385	39.05	61.2801	44.8581	52.5081	57.6823	64.566	56.6298	54.6993	40.5924	41.5751	48.9902	37.7901	38.9481	45.26	35.5281	35.6369	59.0748	47.9007	33.6564	51.6124	45.1124	54.2553	42.8494
	133.901	43.7024	40.8775	40.0193	63.2017	53.7523	41.0908	73.3711	55.0607	53.9624	43.7828	42.8563	67.4243	54.225	52.0563	42.2578	60.1499	51.7137	39.1673	63.1267	44.7688	52.3352	56.4985	65.7117	59.38	54.9249	42.7178	42.6457	51.0123	37.4496	39.2835	45.7812	36.3822	36.5879	60.4071	48.6754	33.8949	53.7328	46.0887	55.3447	44.741
	136.901	44.4094	41.6063	40.0393	63.9583	53.2732	41.2448	72.5236	55.7215	53.5479	44.5504	42.7823	67.7983	54.7303	53.0681	42.1282	61.3976	52.2026	39.8263	62.2584	44.6835	52.1126	58.0914	67.5251	58.131	55.1193	44.1867	43.603	50.6137	38.0287	40.5944	45.7861	35.7029	35.8348	59.4561	49.9781	33.1374	53.6442	45.791	56.0885	43.8543
	139.901	44.1957	40.8775	39.9624	64.0689	53.5923	41.9935	72.5795	55.3414	54.1164	44.7079	43.5834	68.5811	54.4887	52.8345	43.1043	61.3035	51.8036	40.0042	61.9885	45.7338	52.8991	59.5198	69.2442	59.6744	55.6946	43.7344	42.7367	50.7656	38.5364	40.127	45.3988	34.8487	35.2101	61.0609	49.7244	34.9673	54.8113	45.4396	56.6643	45.5444
	142.9	44.5424	40.7737	39.8563	65.8073	54.7157	40.8423	71.9993	56.351	55.5639	46.5427	44.1813	69.7328	54.8449	52.6695	43.1806	61.3279	52.3321	40.0055	62.289	46.2516	51.4926	61.7623	69.4097	61.0425	56.6732	46.1691	44.3139	52.1044	39.8109	40.6758	48.0017	36.9625	37.2389	62.0307	50.0795	33.0144	56.8495	47.6155	55.719	44.9616
	145.901	44.9475	41.9522	39.394	65.6721	55.0122	41.0934	72.989	56.5254	55.5474	46.9304	43.3316	69.2077	55.4413	53.5145	43.1709	61.7281	52.8093	39.8773	62.1811	46.6618	51.6337	62.7461	69.8934	62.0502	58.9938	47.0357	45.611	52.4017	39.3526	41.0552	48.4183	38.0611	38.4373	64.5574	49.612	36.3446	57.1867	44.7299	54.3825	46.1769
	148.901	45.5041	42.1583	39.0203	65.5029	56.1259	40.7711	72.0746	57.567	57.4843	47.6775	44.5078	69.7452	55.5477	54.5514	43.4873	61.2407	52.8719	40.5951	62.9404	47.2136	56.4997	58.9993	71.3785	62.35	57.855	47.1995	44.8825	52.9066	41.1755	42.239	47.6994	38.0209	38.2208	63.1527	50.1906	35.2846	57.0376	46.4124	54.6824	47.3873

## Sheet: Figure 4b
Figure 4b

## Sheet: Figure 4c
Figure 4c

## Sheet: Figure 4d
Figure 4d
	PDZ1-b		PDZ2-b		PDZ3-b		PDZ3 G600,602A-b		PDZ3-a		PDZ3-g
	X	Y	X	Y	X	Y	X	Y	X	Y	X	Y
	0	0	0	0	0	0	0	0	0	0	0	0
	0.6	0.001	0.6	0.002	0.6	0.063	0.6	0.004	0.6	0	0.6	0.057
	1.2	0.002	1.2	0.004	1.2	0.104	1.2	0.008	1.2	0.001	1.2	0.093
	2.4	0.005	2.4	0.006	2.4	0.128	2.4	0.014	2.4	0.003	2.4	0.12
	4.8	0.007	4.8	0.008	4.8	0.155	4.8	0.038	4.8	0.006	4.8	0.146
	9.6	0.015	9.6	0.012	9.6	0.166	9.6	0.062	9.6	0.011	9.6	0.16
	19.2	0.029	19.2	0.023	19.2	0.181	19.2	0.091	19.2	0.019	19.2	0.17
	38.4	0.056	38.4	0.042	38.4	0.185	38.4	0.12	38.4	0.034	38.4	0.18
	60	0.075	60	0.06	60	0.187	60	0.14	60	0.047	60	0.181
	120	0.108	120	0.095	120	0.188	120	0.155	120	0.074	120	0.183
	240	0.139	240	0.13	240	0.189	240	0.172	240	0.106	240	0.185

## Sheet: Figure 5a
Figure 5a
												X		A:Y1	A:Y2	A:Y3	B:Y1	B:Y2	B:Y3
												Par3N		17	15.8	15.1	0	0	0
												Par3 ΔNTD		5	5.7	2.7	0	0	0
												Par3 ΔPDZ1		10.6	11.9	8.9	0	0	0
												Par3 ΔPDZ3		6.7	8.9	5.1	0	0	0
												Par6b		0	0	0	2	6.5	3
												Par3N + Par6b		61.5	59.2	58.4	59.6	56.7	67.3
												Par3 ΔNTD + Par6b		9.2	9.1	10	10.7	12.5	12.3
												Par3 ΔPDZ1 + Par6b		59.7	60.9	59.4	59.1	56.1	57.2
												Par3 ΔPDZ3 + Par6b		7.2	8.9	9.5	2	7.6	7.7

[truncated: 33 more sheets: Figure 5b, Figure 5c, Figure 5d, Figure 5e, Figure 5g, Figure 6b, Figure 6c, Figure 6d, Figure 6e, Figure 6f, Figure 7c, Figure 7d, Figure 7f, Figure 7h, Figure 8b, Figure 8d, Figure 9b, Figure 9d, Figure 9g, Supplementary Figure 1c …]
